# Supplementary material for: Plumage microorganism communities of tidal marsh sparrows
Source: iScience. 2023 Dec 7;27(1):108668. doi: 10.1016/j.isci.2023.108668 (PMC10790016; doi:10.1016/j.isci.2023.108668)
Supplement: Table S11. Differentially abundant Nelson’s sparrow plumage bacterial and fungal sequence variants across variables, related to Figure 8 — Differentially abundant SVs were detected by DESeq at a significance level of p < 0.01. [file mmc2.xlsx]

## Sheet: Sheet1
Pairwise comparison	SVs more abundant in 1st group	SVs more abundant in 2nd group	Absolute value log2fold change	BH corrected p-value
Bacteria
Marsh
Harrington River versus Beaver Meadow
	Rickettsiella SV	Rickettsiella SV	25.95	4.3e-11
Narraguagus River versus Beaver Meadow
	Oscillatoria SV		30	1.2e-06
	Marinobacter SV		29.48	1.8e-06
		Rickettsiella SV	22.34	4.4e-11
		Bacillaceae SV	21.55	1.2e-06
		Brevibacterium SV	21.12	7.9e-05
		Rhodobacteraceae	20.86	4.5e-06
		Vibrionaceae SV	20.81	2e-07
		Halomonas SV	20.46	1.2e-06
		Halomonas SV	20.37	1.6e-07
		Jannaschia SV	19.58	0.00023
		Nocardioidaceae SV	19.34	2.7e-05
Harrington River versus Narraguagus River
	Nocardiaceae SV		28.96	1e-16
	Marinobacter SV		27.55	2.8e-15
	Idiomarina rambicola		8.06	2.4e-08
	Pseudoalteromonas SV		8.02	0.00016
	Alishewanella jeotgali		6.88	0.00032
	Marinobacter SV		6.67	4.8e-05
Tide Cycle
Neap versus intermediate
	Nocardioides SV		22.09	8.9e-09
	Sphingomonadaceae SV		21.27	5e-09
	Ilumatobacter SV		21	4.6e-08
		Phormidesmis ANT.LACV5.1 SV	23.31	1.1e-09
Spring versus intermediate
	Marinobacter SV		24.26	1.1e-10
	Nocardioides SV		22.64	1.2e-08
		Rhizobiaceae SV	25.77	6.6e-11
		Phormidesmis ANT.LACV5.1 SV	25.07	1.1e-10
Spring versus neap
	Marinobacter SV		26.17	5.5e-10
		Rhizobiaceae SV	30.52	1.2e-12
		Sphingomonadaceae SV	22.12	3.7e-07
		Ilumatobacter SV	20.37	3.3e-05
Tidal Range (m)
2.5 – 3 versus 3.5 – 4
	Nocardiaceae SV		24.71	4e-11
	Ilumatobacter SV		23.63	6.3e-08
	Sphingomonadaceae SV		23.21	0.0063
	Ardenticatenaceae		21.3	0.00036
2.5 – 3 versus 4 – 4.5
	Nocardiaceae SV		26.68	1e-10
	Ilumatobacter SV		25.27	7.3e-08
	Sphingomonadaceae SV		24.06	0.0022
	Bacillaceae SV		23.97	0.0022
	Ardenticatenaceae SV		23.17	7.9e-05
		Brucella SV	24.62	2.5e-09
		Bacillaceae SV	23.15	5.2e-14
		Caulobacter SV	23.14	5.2e-14
		Idiomarina SV	23.05	2.9e-10
2.5 – 3 versus 4.5 – 5
	Nocardiaceae SV		26.32	7.2e-13
	Microbacteriaceae SV		26.17	0.00055
	Ilumatobacter SV		25.04	4.1e-09
	Sphingomonadaceae SV		24.95	0.0013
		Pseudoalteromonas SV	23.07	0.0041
3 – 3.5 versus 3.5 – 4
	Sphingomonadaceae SV		51.19	5.1e-34
	Brucella SV		29.1	1.8e-30
	Halomonas SV		23.06	7.3e-19
	Pseudoalteromonas SV		22.84	2.9e-09
	Pseudoalteromonas SV		22.82	2.1e-16
	Rhodobacteraceae SV		22.18	4.7e-15
	Brevibacterium SV		21.07	2.9e-10
		Bacillaceae SV	55.42	5.2e-40
3 – 3.5 versus 4.5 – 5
	Sphingomonadaceae SV		52.93	6.4e-34
	Brucella SV		29.51	4.5e-29
	Microbacteriaceae SV		28.12	1.4e-09
	Halomonas SV		24.2	1.5e-18
	Brevibacterium SV		24.03	4.3e-11
	Rhodobacteraceae SV		23.99	2.2e-15
	Pseudoalteromonas SV		23.27	4.3e-15
	Pseudoalteromonas SV		23.14	9.6e-08
	Enterococcus SV		8.4	0.00034
		Ardenticatenaceae SV	52.58	2.1e-53
		Pseudoalteromonas SV	21.83	8.9e-06
3.5 – 4 versus 4 – 4.5
	Sphingomonadaceae SV		52.04	0
	Brevibacterium SV		23.99	0
	Rhodobacteraceae SV		23.21	0
	Pseudoalteromonas SV		22.64	0
	Halomonas SV		22.59	0
	Pseudoalteromonas SV		22.46	0
		Bacillaceae SV	22.84	0
		Idiomarina SV	22.8	0
		Caulobacter SV	22.7	0
3.5 – 4 versus 4.5 ­– 5
	Bacillaceae SV		50.44	0
	Microbacteriaceae SV		29	0
		Ardenticatenaceae SV Pseudoalteromonas SV	51.3	0
			23.09	0
4 ­– 4.5 versus 4.5 ­– 5
	Microbacteriaceae SV		27.87	0
	Brucella SV		24.35	0
	Caulobacter SV		24.02	0
	Bacillaceae SV		23.87	0
	Idiomarina SV		22.84	0
	Hypnocyclicus SV		9.49	0
	Enterococcus SV		9.17	0
		Ardenticatenaceae SV	53.17	0
		Pseudoalteromonas SV	23.44	0
Fungi
Sex
Female versus male
	Symmetrospora symmetrica		23.41	1.1e-12
	Neodevriesiaceae SV		23.23	1.6e-12
	Sordariomycetes SV		23.15	1.9e-12
	Neodevriesiaceae SV		23.13	2e-12
	Erythrobasidium hasegawianum		22.99	2.7e-12
	Papiliotrema taeanensis		22.81	4.1e-12
	Genolevuria SV		22.78	4.3e-12
	Papiliotrema mangalensis		22.72	4.9e-12
	Sarocladium SV		22.7	5.2e-12
	Symmetrospora symmetrica		22.68	5.3e-12
	Magnaporthaceae SV		22.18	1.6e-11
	Neodevriesiaceae SV		21.85	3.1e-11
	Dioszegia SV		21.84	3.1e-11
	Lachnum spartinae		9.04	0.00044
Month
June versus July
	Didymocyrtis cladoniicola		28.51	1.3e-05
	Parasarocladium SV		28.05	1.4e-05
	Parasarocladium SV		27.72	1.4e-05
	Magnaporthaceae SV		27.37	3.6e-06
	Cladosporium SV		26.49	2.9e-05
	Neodevriesiaceae SV		26.47	2.9e-05
	Myrmecridium iridis		25.77	4.4e-05
	Neodevriesiaceae		24.88	9.2e-05
	Neodevriesiaceae		23.2	0.00035
	Capnodiales SV		21.6	3.6e-05
	Ascomycota SV		20.48	0.003
	Hypocreales SV		20.39	0.003
	Sarocladium dejongiae		18.22	0.00035
		Lulworthia SV	26.08	2.9e-05
Marsh
Harrington River versus Beaver Meadow
	Ascomycota SV		27.48	0
	Ascomycota SV		27.36	0
	Parasarocladium SV		27.24	0
	Ascomycota SV		27.08	0
	Parasarocladium SV		25.8	0
	Phaeosphaeriaceae SV		25.63	0
		Ascomycota SV	19.7	0
Harrington River versus Narraguagus River
	Parasarocladium SV		21.64	2.9e-07
		Pleosporales SV	33.61	4.4e-19
		Symmetrospora SV	27.47	2e-12
		Dioszegia SV	25.67	8.5e-11
		Mulderomyces natalis	22.49	5.9e-08
Narraguagus River versus Beaver Meadow
	Parasarocladium SV		29.65	2.3e-06
	Fungi SV		29.38	2.8e-06
	Parasarocladium SV		28.35	6.1e-06
	Lophiostomataceae SV		27.58	1.1e-05
	Sordariomycetes SV		27.33	1.3e-05
	Parasarocladium SV		27.04	1.6e-05
	Fungi SV		27.02	1.6e-05
	Ascomycota SV		26.9	1.8e-05
	Sordariomycetes SV		26.89	1.8e-05
	Chaetomiaceae SV		26.83	1.9e-05
		Symmetrospora SV	19.9	0.00015
		Neodevriesia SV	19.38	0.00034
		Erythrobasidium hasegawianum	19.19	0.00019
		Cladosporiaceae SV	19.13	0.0003
		Cystobasidiomycetes SV	18.58	1.6e-06
		Fungi SV	18.29	4.4e-05
Narraguagus River versus Pleasant River
		Symmetrospora SV	42.89	0
		Parasarocladium SV	33.8	0
		Myrmecridium iridis	28.21	0
		Neodevriesiaceae	27.61	0
		Phaeosphaeriaceae	24.79	0
		Symmetrospora symmetrica	23.42	0
		Phaeosphaeriaceae SV	21.94	0
		Neodevriesiaceae SV	21.78	0
		Symmetrospora symmetrica	21.53	0
Tide Cycle
Neap versus intermediate
		Hypocreales SV	22.98	2.2e-09
		Symmetrospora symmetrica	22.53	3e-09
		Neodevriesiaceae SV	21.57	1.6e-08
		Alternaria SV	20.79	6.6e-08
		Phaeosphaeriaceae SV	20.23	1.6e-07
Spring versus intermediate
		Symmetrospora symmetrica	23.27	6.7e-08
		Phaeosphaeriaceae SV	22.49	1.8e-07
Spring versus neap
	Neodevriesiaceae SV		26.55	1.6e-05
	Hypocreales SV		26.05	1.6e-05
	Alternaria SV		23.05	0.00041
	Dioszegia SV		21.56	0.0016
Tidal Range (m)
2.5 – 3 versus 3 – 3.5
	Parasarocladium SV		23.06	1.9e-05
	Phaeosphaeria halima		20.83	6.4e-05
	Pleosporales SV		17.57	0.00043
		Murispora SV	29.71	8.2e-09
		Papiliotrema mangalensis	26.14	6.7e-07
		Hypocreales SV	23.1	1.9e-05
		Symmetrospora symmetrica	22.27	3.3e-05
		Cladosporium SV	21.94	4e-05
		Agaricomycetes SV	21.2	6.8e-05
		Lulworthia SV	21.03	7.3e-05
		Didymella glomerata	20.73	9.1e-05
2.5 – 3 versus 3.5 – 4
	Parasarocladium SV		24.65	6.9e-06
	Neodevriesiaceae SV		22.89	4.1e-05
	Neodevriesiaceae SV		22.57	4.8e-05
	Parasarocladium SV		21.52	0.00015
	Neodevriesiaceae SV		21.09	0.00021
	Alternaria SV		20.93	0.00023
	Pleosporales SV		20.68	4.7e-05
	Phaeosphaeria halima		20.55	0.0002
	Lachnum spartinae		20.48	5e-05
	Ascomycota SV		19.26	0.0015
		Fungi SV	30	5e-09
		Agaricomycetes SV	24.9	6.9e-06
		Sordariomycetes SV	24.61	6.9e-06
		Neodevriesiaceae SV	23.74	1.4e-05
		Lulworthia SV	22.75	4.1e-05
2.5 – 3 versus 4 – 4.5
	Parasarocladium SV		24.65	6.9e-06
	Neodevriesiaceae SV		22.89	4.1e-05
		Lulworthia SV	22.75	4.1e-05
		Neodevriesiaceae SV	23.74	1.4e-05
		Sordariomycetes SV	24.61	6.9e-06
		Agaricomycetes SV	24.9	6.9e-06
		Fungi SV	30	5e-09
2.5 – 3 versus 4.5 – 5
	Neodevriesiaceae SV		35.11	2e-17
	Lachnum spartinae		34.99	7.9e-21
	Parasarocladium SV		34.3	8e-17
	Ascomycota SV		34.29	8e-17
	Neodevriesiaceae SV		29.47	3.4e-12
	Neodevriesiaceae SV		25	1.4e-08
	Papiliotrema mangalensis		25	1.4e-08
	Alternaria SV		24.2	4e-08
	Symmetrospora symmetrica		24.11	4.2e-08
	Murispora SV		23.78	8.7e-08
	Hypocreales SV		23.44	1.1e-07
	Didymella glomerata		22.75	3.3e-07
	Cladosporium SV		21.57	2.1e-06
		Fungi SV	27.2	2.4e-10
		Neodevriesiaceae SV	24.65	1.8e-08
		Sordariomycetes SV	24.59	1.8e-08
3 – 3.5 versus 3.5 – 4
	Neodevriesiaceae SV		-36.47	1.3e-09
	Lachnum spartinae		-34.83	2.1e-10
	Neodevriesiaceae SV		28.39	1.2e-05
	Papiliotrema mangalensis		27.58	2.5e-05
	Symmetrospora symmetrica		25.26	0.00021
	Agaricomycetes SV		20.61	0.0089
		Phaeosphaeria halima	34.93	2.9e-09
		Parasarocladium SV	32.65	1.9e-07
		Magnaporthaceae SV	22.84	0.00031
		Neodevriesia SV	22.6	9.3e-05
		Neodevriesiaceae SV	22.58	0.00098
		Ascomycota SV	22.55	2.8e-07
		Sordariomycetes SV	22.26	0.0035
		Papiliotrema taeanensis	21.63	0.00015
		Didymocyrtis cladoniicola	21.5	0.0063
		Lulworthia SV	21.39	0.0065
		Fungi SV	21.37	2e-06
		Nectriaceae SV	21.28	0.0067
		Acremonium SV	19.45	0.0088
3 – 3.5 versus 4.5 – 5
	Ascomycota SV		36.14	1.6e-10
	Lachnum spartinae		34.75	1.4e-11
	Lulworthia SV		23.96	2.2e-05
3.5 – 4 versus 4 – 4.5
	Neodevriesiaceae SV		-24.95	8.8e-05
	Agaricomycetes SV		-24.3	0.00014
		Phaeosphaeria halima	34.65	1.1e-09
		Parasarocladium SV	34.24	4.6e-09
		Ascomycota SV	27.79	7.7e-06
		Parasarocladium SV	24.67	0.00014
		Didymella glomerata	23.67	0.00027
		Alternaria SV	23.25	0.00038
		Neodevriesiaceae SV	23.05	0.00041
		Hypocreales SV	23.05	0.00041
		Fungi SV	22.29	1.1e-07
		Magnaporthaceae SV	22.07	0.0002
		Didymocyrtis cladoniicola	21.96	0.001
		Ascomycota SV	21.86	1.6e-07
		Neodevriesia SV	21.81	7.6e-05
		Acremonium SV	21	0.00061
		Neodevriesiaceae SV	20.76	0.0011
		Papiliotrema taeanensis	20.06	0.0002
3.5 – 4 versus 4.5 ­– 5
	Lulworthia SV		25.68	0
		Neodevriesiaceae SV	32.17	0
		Neodevriesiaceae SV	28.21	0
		Parasarocladium SV	23.39	0
		Alternaria SV	23.06	0
		Neodevriesiaceae SV	22.74	0
		Didymella glomerata	22.7	0
		Hypocreales SV	22.4	0
		Cladosporium SV	21.06	0
		Symmetrospora symmetrica	20.88	0
		Magnaporthaceae SV	18.55	0
		Sarocladium dejongiae	18.24	0
		Lulworthia SV	17.36	0
4 ­– 4.5 versus 4.5 ­– 5
	Phaeosphaeria halima		-35.14	1.4e-05
	Parasarocladium		-33.46	5.2e-05
	Ascomycota SV		-29.65	0.00049
	Lulworthia SV		-24.22	0.0095
	Ascomycota SV		-23.98	3.4e-05
	Neodevriesiaceae SV		-22.99	0.0095
	Papiliotrema taeanensis		-22.76	0.0018
	Neodevriesia SV		-21.94	0.0042
	Fungi SV		-21.28	0.00032
		Neodevriesiaceae SV	31.09	0.00028
		Neodevriesiaceae SV	29.57	0.00049
		Sarocladium dejongiae	20.88	0.0026
